# Supplementary material for: Large-scale genome-wide association studies reveal the genetic causal etiology between air pollutants and autoimmune diseases
Source: J Transl Med. 2024 Apr 29;22:392. doi: 10.1186/s12967-024-04928-y (PMC11057084; doi:10.1186/s12967-024-04928-y)
Supplement: Supplementary file 2 — Additional file 2: Supplementary tables. Table S1. Summary of each genome-wide association study. Table S2. Instrument SNPs for NO2. Table S3. Instrument SNPs for NOX. Table S4. Instrument SNPs for PM2.5. Table S5. Instrument SNPs for PM10. Table S6. Results for TSMRs. Table S7. Statistical power for significant TSMR results. Table S8. Heterogeneity analyses for NO2. Table S9. Pleiotropy analyses for NO2. Table S10. Heterogeneity analyses for NOX. Table S11. Pleiotropy analyses for NOX. Table S12. Heterogeneity analyses for PM2.5. Table S13. Pleiotropy analyses for PM2.5. Table S14. Heterogeneity analyses for PM10. Table S15. Pleiotropy analyses for PM10 MRs. Table S16. Results for validated TSMRs. Table S17. Heterogeneity analyses for validated MRs. Table S18. Pleiotropy analyses for validated. Table S19. Results for MVMR. Table S20. Mediating effects of pQTL by two-step MR. Table S21. Results of colocalization analysis for each SNPs in POR pQTL. Table S22. Results of colocalization analysis for each SNPs in HSPA1B pQTL. Table S23. Results of colocalization analysis for each SNPs in SHANK3 pQTL. Table S24. Results of colocalization analysis for each SNPs in BRD2 pQTL. [file 12967_2024_4928_MOESM2_ESM.xlsx]

## Sheet: sTable content
Table of contents
sTable 1	Summary of each genome-wide association study
sTable 2	Instrument SNPs for NO2
sTable 3	Instrument SNPs for NOX
sTable 4	Instrument SNPs for PM2.5
sTable 5	Instrument SNPs for PM10
sTable 6	Results for TSMRs
sTable 7	Statistical power for significant TSMR results
sTable 8	Heterogeneity analyses for NO2
sTable 9	Pleiotropy analyses for NO2
sTable 10	Heterogeneity analyses for NOX
sTable 11	Pleiotropy analyses for NOX
sTable 12	Heterogeneity analyses for PM2.5
sTable 13	Pleiotropy analyses for PM2.5
sTable 14	Heterogeneity analyses for PM10
sTable 15	Pleiotropy analyses for PM10
sTable 16	Results for validated TSMRs
sTable 17	Heterogeneity analyses for validated MRs
sTable 18	Pleiotropy analyses for validated MRs
sTable 19	Results for MVMR
sTable 20	Mediating effects of pQTL by two-step MR
sTable 21	Results of colocalization analysis for each SNPs in POR pQTL
sTable 22	Results of colocalization analysis for each SNPs in HSPA1B pQTL
sTable 23	Results of colocalization analysis for each SNPs in SHANK3 pQTL
sTable 24	Results of colocalization analysis for each SNPs in BRD2 pQTL

## Sheet: sTable 1
sTable 1	Summary of each genome-wide association study
Exposure	ncase	ncontrol	Sample size	Population	Consortium
PM10	/	/	423796	European	UKB
PM2.5	/	/	423796	European	UKB
NO2	/	/	456380	European	UKB
NOX	/	/	456380	European	UKB
BMI	/	/	236781	European	Locke et al. GWAS
Alcohol	/	/	335394	European	GWAS and Sequencing Consortium of Alcohol and Nicotine use
Smoking	/	/	99996	European	Within family GWAS consortium
Income	/	/	397751	European	UKB
T1D	9266	15574	24840	European	Forgetta et al. GWAS
CD	5956	14927	20883	European	IIBDGC
CeD	4533	10750	15283	European	Dubois et al. GWAS
AA	2215	135449	137664	European	Finn
MS	47429	68374	115803	European	International Multiple Sclerosis Genetics Consortium
UC	2251	210300	212551	European	Finn
SLE	538	213145	213683	European	Finn
RA	6329	212463	218792	European	Finn
Psoriasis	4510	212242	216752	European	Finn
PSC	2871	12019	14890	European	IPSCSG
IBS	4605	182423	187028	European	Finn
Hypothyroidism	40926	274069	314995	European	Finn
Hyperthyroidism	962	172976	173938	European	Finn
SS	1290	213145	214435	European	Finn
AS	1462	164682	166144	European	Finn
Autoimmune diseases	42202	176590	218792	European	Finn
UC	208	935	1143	European	Garcia-Etxebarria K GWAS meta-analysis	*for meta-analysis
RA	14361	58284	72645	European	Okada Y GWAS meta-analysis	*for meta-analysis
SLE	647	482264	482911	European	Sakaue S GWAS meta-analysis	*for meta-analysis
CeD	122	63879	64001	European	Jiang L GWAS meta-analysis	*for meta-analysis
Hypothyroidism	30155	379986	410141	European	Sakaue S GWAS meta-analysis	*for meta-analysis

## Sheet: sTable 2
sTable 2	Instrument SNPs for NO2
SNP	Chr	Position	Effect_allele	Other_allele	beta	se	pval	eaf	Sample_size	R2	F
rs533745	1	34419822	A	G	0.00969921	0.00210349	4e-06	0.387517	456380	4.46568e-05	20.3813
rs6667345	1	8197477	T	C	0.0120277	0.00243539	7.90005e-07	0.270243	456380	5.70595e-05	26.0422
rs12089815	1	91189933	A	G	-0.00958246	0.00206171	3.40001e-06	0.548637	456380	4.54773e-05	20.7558
rs7514956	1	74019696	C	A	-0.0132066	0.0026301	5.1e-07	0.186513	456380	5.29263e-05	24.1557
rs111288222	1	227090717	T	C	-0.0386416	0.00834142	3.59998e-06	0.016208	456380	4.76182e-05	21.7329
rs11204762	1	150999737	G	A	-0.0110104	0.00238685	4e-06	0.2435	456380	4.46626e-05	20.3839
rs61775107	1	14054970	T	C	-0.0113821	0.00241176	2.39999e-06	0.23522	456380	4.66107e-05	21.2731
rs6749467	2	343517	A	G	-0.0106399	0.00207826	3.09999e-07	0.46467	456380	5.63211e-05	25.7052
rs1897405	2	82085450	T	A	0.0107111	0.00218507	9.49992e-07	0.325756	456380	5.03973e-05	23.0014
rs10172295	2	58201202	A	G	-0.0102936	0.00208179	7.59994e-07	0.416147	456380	5.1489e-05	23.4997
rs28655947	2	69152401	C	T	0.0201622	0.0041442	1.09999e-06	0.064993	456380	4.94069e-05	22.5493
rs356543	2	164851354	G	A	0.0108015	0.00235154	4.39997e-06	0.745173	456380	4.43099e-05	20.223
rs11681014	2	135135102	G	A	-0.00985539	0.00213843	4.09996e-06	0.641994	456380	4.46477e-05	20.3771
rs28709846	2	21685654	G	A	-0.0153369	0.00330989	3.59998e-06	0.109891	456380	4.60162e-05	21.0017
rs13429081	2	185963522	T	A	0.0128893	0.00263883	1e-06	0.186042	456380	5.03155e-05	22.964
rs57291759	2	213625968	C	A	-0.0300886	0.00639175	2.5e-06	0.02677	456380	4.71735e-05	21.5299
rs13421943	2	6777264	T	C	0.0154658	0.00307844	5.1e-07	0.12919	456380	5.38179e-05	24.5626
rs80123875	3	148486829	T	G	-0.0176865	0.0036924	1.7e-06	0.091868	456380	5.21948e-05	23.8218
rs7615084	3	174719405	A	G	0.0135202	0.00276029	9.69996e-07	0.165706	456380	5.05421e-05	23.0675
rs2058582	4	13892169	G	A	0.0102993	0.00223922	4.20001e-06	0.698769	456380	4.46559e-05	20.3809
rs1318845	4	153001662	C	T	-0.0130453	0.00257421	4e-07	0.200795	456380	5.46197e-05	24.9286
rs76572490	4	105641593	G	A	0.0159377	0.00337812	2.39999e-06	0.106329	456380	4.82737e-05	22.0321
rs58824859	5	137976541	C	A	0.0118268	0.00219366	7.00003e-08	0.365075	456380	6.48439e-05	29.5952
rs329177	5	125130444	A	G	0.0107315	0.00216058	6.80002e-07	0.611738	456380	5.47068e-05	24.9683
rs27152	5	153734582	T	C	-0.0100751	0.00219189	4.30002e-06	0.663321	456380	4.53386e-05	20.6925
rs1372504	5	103749428	A	G	0.0103554	0.00211393	9.59997e-07	0.373673	456380	5.01946e-05	22.9088
rs56118546	5	164465890	G	T	-0.0175571	0.00285444	7.69999e-10	0.15565	456380	8.10228e-05	36.98
rs17513184	5	53585870	T	C	-0.018716	0.0038227	9.80009e-07	0.083064	456380	5.3359e-05	24.3532
rs79475047	6	20992197	C	T	0.0369793	0.00626977	3.69999e-09	0.027316	456380	7.26668e-05	33.166
rs9368527	6	27679445	A	C	-0.0111924	0.00212721	1.40001e-07	0.368826	456380	5.8324e-05	26.6193
rs114708313	6	31329004	T	A	0.0227095	0.00426159	9.90011e-08	0.066003	456380	6.35849e-05	29.0206
rs75359967	6	50491551	G	C	-0.0176484	0.00376388	2.69998e-06	0.083037	456380	4.74312e-05	21.6476
rs7776279	6	163999770	A	G	0.0118368	0.00227307	1.89998e-07	0.714735	456380	5.71337e-05	26.076
rs7760633	6	87297558	T	C	-0.00985243	0.00214122	4.20001e-06	0.370453	456380	4.5277e-05	20.6644
rs12203592	6	396321	T	C	0.0196624	0.00243611	7.00003e-16	0.219436	456380	0.00013244	60.4507
rs243500	7	148439365	C	G	0.00966257	0.00209446	4e-06	0.43408	456380	4.58712e-05	20.9356
rs17688839	7	92263350	T	A	0.01259	0.00260732	1.40001e-06	0.193249	456380	4.9424e-05	22.5572
rs724643	7	88669096	G	A	0.011581	0.00243102	1.89998e-06	0.769457	456380	4.75837e-05	21.7172
rs62459096	7	44268127	T	G	-0.0207931	0.00438464	2.1e-06	0.070424	456380	5.66075e-05	25.8359
rs73085844	7	30740079	G	T	-0.0331207	0.00648004	3.2e-07	0.025544	456380	5.4611e-05	24.9246
rs6954825	7	101207035	C	T	0.0134611	0.00279712	1.5e-06	0.158973	456380	4.84534e-05	22.1141
rs35621351	7	55380566	C	T	-0.0350603	0.00742849	2.39999e-06	0.019349	456380	4.66481e-05	21.2902
rs55974805	7	133771130	T	C	-0.0113675	0.00237872	1.79999e-06	0.245752	456380	4.79039e-05	21.8633
rs13254457	8	40707884	C	A	-0.0114495	0.00239699	1.79999e-06	0.243279	456380	4.82662e-05	22.0287
rs80339785	8	27818236	T	C	-0.023713	0.0051799	4.70002e-06	0.04104	456380	4.42599e-05	20.2002
rs10094026	8	8646438	A	G	0.0150639	0.00304795	7.69999e-07	0.130178	456380	5.13893e-05	23.4542
rs77205736	8	10153460	T	C	0.0148569	0.00229517	9.60064e-11	0.274855	456380	8.79863e-05	40.1585
rs72633596	8	35225501	C	G	-0.0121203	0.00244662	7.29995e-07	0.225247	456380	5.12719e-05	23.4005
rs1217106	8	64567670	G	A	0.0140134	0.00249759	2e-08	0.782419	456380	6.68617e-05	30.5162
rs77586137	8	143137894	A	G	-0.0154582	0.00334203	3.69999e-06	0.113504	456380	4.80879e-05	21.9473
rs10512199	9	93197125	C	G	0.0223965	0.00477542	2.69998e-06	0.048679	456380	4.64578e-05	21.2033
rs118091313	9	20205067	A	G	0.0867972	0.0176302	8.50002e-07	0.003383	456380	5.08009e-05	23.1856
rs10116277	9	22081397	T	G	0.00972771	0.00204522	2e-06	0.484233	456380	4.72671e-05	21.5727
rs10983735	9	120416066	A	G	0.0156804	0.00283547	3.2e-08	0.154461	456380	6.42239e-05	29.3123
rs34623735	10	129281256	T	C	0.0107705	0.00218214	8e-07	0.33449	456380	5.16463e-05	23.5715
rs7910200	10	15981388	T	C	-0.0102176	0.00207188	8.19993e-07	0.424276	456380	5.10024e-05	23.2776
rs3740390	10	104638480	T	C	0.0209748	0.00377883	2.80001e-08	0.079749	456380	6.45739e-05	29.472
rs4838594	10	49669142	C	T	0.0113964	0.00241321	2.30001e-06	0.239895	456380	4.73653e-05	21.6175
rs7089175	10	2958311	T	C	-0.00946298	0.00206188	4.39997e-06	0.51929	456380	4.47074e-05	20.4044
rs10750459	11	130903582	T	C	-0.00985303	0.00210846	2.99999e-06	0.417906	456380	4.72325e-05	21.5569
rs10838511	11	45780039	T	C	0.0180857	0.00395544	4.79999e-06	0.072984	456380	4.42604e-05	20.2004
rs61746285	12	55968949	A	G	0.0300981	0.00618418	1.09999e-06	0.028151	456380	4.95679e-05	22.6228
rs78539764	12	12490981	C	T	-0.030081	0.00627021	1.6e-06	0.027798	456380	4.89085e-05	22.3219
rs11049241	12	28119596	A	C	0.0124993	0.00263194	2e-06	0.186886	456380	4.74821e-05	21.6708
rs55643000	12	5773969	G	T	-0.0204187	0.00428631	1.89998e-06	0.062116	456380	4.85779e-05	22.171
rs4512985	13	75635838	C	G	0.0105435	0.00210764	5.69994e-07	0.600384	456380	5.33423e-05	24.3455
rs72655898	13	112082676	G	A	-0.0107992	0.00228306	2.19999e-06	0.286147	456380	4.76443e-05	21.7449
rs4771073	13	27693827	G	A	0.0160831	0.00318004	4.20001e-07	0.881571	456380	5.40113e-05	24.6509
rs11844580	14	34241004	A	G	-0.0132439	0.00284617	3.29997e-06	0.153233	456380	4.55175e-05	20.7741
rs75591339	15	83627623	C	T	-0.0231955	0.00488467	2e-06	0.046759	456380	4.79629e-05	21.8903
rs137867530	15	25488099	T	C	-0.0384693	0.00794035	1.29999e-06	0.017336	456380	5.04211e-05	23.0123
rs182075682	15	81108038	T	A	0.0432875	0.0092875	3.09999e-06	0.015915	456380	5.86941e-05	26.7883
rs10852602	16	49762462	A	C	0.0149971	0.00273431	4.09996e-08	0.16794	456380	6.2857e-05	28.6883
rs78387400	16	54206097	A	G	0.0271431	0.00585868	3.59998e-06	0.031972	456380	4.56044e-05	20.8138
rs72795429	16	84606181	T	C	-0.0287129	0.00600813	1.79999e-06	0.029919	456380	4.78563e-05	21.8416
rs12451892	17	2247982	C	T	0.00970902	0.00212158	4.70002e-06	0.380091	456380	4.44218e-05	20.274
rs62062033	17	6254811	T	C	0.0129274	0.00275083	2.59998e-06	0.172431	456380	4.76949e-05	21.7679
rs72642437	18	45920421	T	C	0.0946143	0.0183509	2.5e-07	0.003807	456380	6.79e-05	30.9902
rs17183854	18	3100049	G	T	-0.0429541	0.00901484	1.89998e-06	0.013342	456380	4.85766e-05	22.1704
rs3916875	19	45856820	A	G	-0.0359277	0.00783716	4.60002e-06	0.018434	456380	4.67119e-05	21.3193
rs62119705	19	2279746	T	C	0.00992086	0.00215778	4.30002e-06	0.658049	456380	4.42946e-05	20.216
rs145183657	20	54919373	G	C	0.0449497	0.00947363	2.1e-06	0.01494	456380	5.94699e-05	27.1423
rs2838761	21	46481557	G	A	0.0139755	0.00304505	4.39997e-06	0.130449	456380	4.43099e-05	20.2229
rs714020	22	40493860	T	C	0.0123158	0.00243998	4.49997e-07	0.230477	456380	5.38027e-05	24.5557

## Sheet: sTable 3
sTable 3	Instrument SNPs for NOX
SNP	Chr	Position	Effect_allele	Other_allele	beta	se	pval	eaf	Sample_size	R2	F
rs6667345	1	8197477	T	C	0.0127208	0.00245612	2.19999e-07	0.270243	456380	6.38251e-05	29.1302
rs78379279	1	196215570	C	T	-0.0344152	0.00716928	1.6e-06	0.022291	456380	5.16262e-05	23.5623
rs7514956	1	74019696	C	A	-0.0146107	0.00265248	3.59998e-08	0.186513	456380	6.47786e-05	29.5655
rs72654155	1	35015129	T	C	0.0132622	0.00285461	3.40001e-06	0.154516	456380	4.59558e-05	20.9742
rs7519873	1	246964764	G	A	-0.0112386	0.00238564	2.5e-06	0.746491	456380	4.78049e-05	21.8181
rs12089815	1	91189933	A	G	-0.0106176	0.00207925	3.29997e-07	0.548637	456380	5.58334e-05	25.4825
rs28421715	2	69152418	T	A	0.0195382	0.00417891	2.90001e-06	0.065002	456380	4.6402e-05	21.1778
rs35233950	2	129850521	T	C	-0.0113409	0.00242635	2.99999e-06	0.240945	456380	4.70453e-05	21.4714
rs10172295	2	58201202	A	G	-0.011327	0.0020994	6.80002e-08	0.416147	456380	6.23462e-05	28.4552
rs13421943	2	6777264	T	C	0.0142508	0.00310448	4.39997e-06	0.12919	456380	4.56942e-05	20.8548
rs6749467	2	343517	A	G	-0.0116612	0.00209584	2.59998e-08	0.46467	456380	6.76523e-05	30.8771
rs13429081	2	185963522	T	A	0.0134535	0.00266115	4.30002e-07	0.186042	456380	5.48168e-05	25.0185
rs13017899	2	211735094	G	T	-0.0750258	0.0161527	3.40001e-06	0.995848	456380	4.65481e-05	21.2445
rs1897405	2	82085450	T	A	0.0103989	0.00220355	2.39999e-06	0.325756	456380	4.75023e-05	21.68
rs1491722	3	68286023	G	A	-0.0101317	0.00219621	4e-06	0.665894	456380	4.56756e-05	20.8463
rs144720952	3	157934865	G	A	0.0498804	0.00975627	3.2e-07	0.014107	456380	6.92077e-05	31.587
rs4686547	3	190093823	G	T	0.0106333	0.00220493	1.40001e-06	0.674857	456380	4.96195e-05	22.6464
rs12637852	3	28626080	T	C	-0.010474	0.00227847	4.30002e-06	0.288069	456380	4.49976e-05	20.5368
rs2058582	4	13892169	G	A	0.0105412	0.00225817	2.99999e-06	0.698769	456380	4.67782e-05	21.3495
rs1318845	4	153001662	C	T	-0.0141726	0.00259612	4.79999e-08	0.200795	456380	6.44674e-05	29.4234
rs329177	5	125130444	A	G	0.0108766	0.00217897	5.99998e-07	0.611738	456380	5.61962e-05	25.6481
rs27152	5	153734582	T	C	-0.0118668	0.00221054	8e-08	0.663321	456380	6.2898e-05	28.7071
rs10515343	5	102623445	G	A	-0.0441969	0.00950358	3.29997e-06	0.012202	456380	4.70883e-05	21.4911
rs58824859	5	137976541	C	A	0.0108149	0.00221233	1e-06	0.365075	456380	5.42225e-05	24.7473
rs17513184	5	53585870	T	C	-0.0199381	0.00385523	2.30001e-07	0.083064	456380	6.05549e-05	27.6376
rs72808024	5	164479164	C	A	-0.0170289	0.00290612	4.60002e-09	0.148435	456380	7.3309e-05	33.4591
rs74957515	6	111893800	G	C	0.0157546	0.00313862	5.19996e-07	0.129158	456380	5.58349e-05	25.4832
rs77255816	6	20833602	T	C	0.0299054	0.00547093	4.60002e-08	0.036924	456380	6.36061e-05	29.0303
rs12203592	6	396321	T	C	0.01937	0.00245674	3.19963e-15	0.219436	456380	0.00012853	58.666
rs9495443	6	139664473	C	A	-0.0109825	0.00221464	7.10003e-07	0.334297	456380	5.36841e-05	24.5015
rs115860766	6	31328860	T	C	0.0200101	0.00383693	1.79999e-07	0.077984	456380	5.75801e-05	26.2798
rs7776279	6	163999770	A	G	0.0116503	0.00229231	3.69999e-07	0.714735	456380	5.53475e-05	25.2608
rs62459096	7	44268127	T	G	-0.0213039	0.00442163	1.40001e-06	0.070424	456380	5.94229e-05	27.1209
rs4721275	7	13861710	T	C	-0.0263835	0.00538109	9.40005e-07	0.961737	456380	5.12307e-05	23.3818
rs73085844	7	30740079	G	T	-0.033113	0.00653471	4e-07	0.025544	456380	5.45856e-05	24.913
rs6960011	7	90302199	G	A	-0.010116	0.00218438	3.59998e-06	0.340039	456380	4.59298e-05	20.9623
rs62484669	7	104872861	A	G	0.0160514	0.0034763	3.89996e-06	0.097833	456380	4.54808e-05	20.7574
rs55974805	7	133771130	T	C	-0.0112793	0.00239879	2.59998e-06	0.245752	456380	4.71634e-05	21.5254
rs34969378	7	9277955	A	G	-0.011321	0.00222498	3.59998e-07	0.316195	456380	5.54226e-05	25.2951
rs17657881	7	17757841	C	T	-0.036717	0.00779334	2.5e-06	0.017817	456380	4.71836e-05	21.5346
rs77205736	8	10153460	T	C	0.0132649	0.00231459	1e-08	0.274855	456380	7.01401e-05	32.0126
rs1876281	8	25278509	T	C	-0.0098003	0.0021248	4e-06	0.407062	456380	4.63638e-05	21.1604
rs1217106	8	64567670	G	A	0.0145574	0.00251872	7.49998e-09	0.782419	456380	7.21536e-05	32.9317
rs77160823	8	127497273	C	T	-0.0174092	0.00374266	3.29997e-06	0.09755	456380	5.33627e-05	24.3549
rs10094026	8	8646438	A	G	0.0150356	0.00307374	1e-06	0.130178	456380	5.11964e-05	23.3661
rs77039956	8	106115634	G	T	0.0274031	0.00588163	3.2e-06	0.032181	456380	4.6776e-05	21.3485
rs118091313	9	20205067	A	G	0.0902796	0.0177794	3.79997e-07	0.003383	456380	5.49591e-05	25.0835
rs10512199	9	93197125	C	G	0.0226395	0.00481583	2.59998e-06	0.048679	456380	4.74714e-05	21.6659
rs10983735	9	120416066	A	G	0.0138036	0.00285946	1.40001e-06	0.154461	456380	4.977e-05	22.715
rs3740390	10	104638480	T	C	0.0201657	0.00381085	1.2e-07	0.079749	456380	5.96882e-05	27.242
rs4838594	10	49669142	C	T	0.0114893	0.00243366	2.30001e-06	0.239895	456380	4.81406e-05	21.9714
rs11016225	10	130192301	G	A	-0.00973085	0.00210617	3.79997e-06	0.399725	456380	4.54405e-05	20.739
rs7910200	10	15981388	T	C	-0.0104209	0.00208943	6.1e-07	0.424276	456380	5.30522e-05	24.2131
rs10734177	11	88673032	C	A	-0.0100208	0.0021091	2e-06	0.589252	456380	4.86084e-05	22.1849
rs78539764	12	12490981	C	T	-0.0301665	0.00632312	1.79999e-06	0.027798	456380	4.9187e-05	22.4489
rs11049241	12	28119596	A	C	0.0137015	0.00265415	2.39999e-07	0.186886	456380	5.70551e-05	26.0402
rs12229183	12	119574662	A	C	0.0122616	0.00252522	1.2e-06	0.211468	456380	5.01405e-05	22.8841
rs10848647	12	375620	G	A	-0.00999055	0.00209863	1.89998e-06	0.588385	456380	4.83461e-05	22.0652
rs272086	13	91444152	A	G	0.0107522	0.00232792	3.89996e-06	0.729185	456380	4.56599e-05	20.8391
rs72655898	13	112082676	G	A	-0.0114916	0.00230233	5.99998e-07	0.286147	456380	5.39497e-05	24.6228
rs1960195	13	27713769	G	A	0.0180017	0.00371351	1.2e-06	0.914941	456380	5.04395e-05	23.0206
rs17183866	14	76507459	G	A	-0.0141996	0.00301444	2.5e-06	0.136756	456380	4.76061e-05	21.7274
rs7169086	15	67934454	T	C	-0.0111219	0.00242923	4.70002e-06	0.23543	456380	4.45315e-05	20.3241
rs11855821	15	78008843	A	G	-0.0118372	0.00233568	4e-07	0.282788	456380	5.68377e-05	25.9409
rs10852602	16	49762462	A	C	0.0133403	0.00275738	1.29999e-06	0.16794	456380	4.97359e-05	22.6995
rs78969252	16	10300330	G	A	-0.0376404	0.00812597	3.59998e-06	0.016376	456380	4.56431e-05	20.8315
rs8614	17	27588806	A	C	0.0139093	0.00267704	2e-07	0.182486	456380	5.77252e-05	26.346
rs74251463	17	32091001	C	G	0.020564	0.00444855	3.79997e-06	0.057989	456380	4.62005e-05	21.0859
rs80347400	17	46012502	G	A	0.0134097	0.00291145	4.09996e-06	0.150612	456380	4.6008e-05	20.998
rs17183854	18	3100049	G	T	-0.0479436	0.0090906	1.29999e-07	0.013342	456380	6.05172e-05	27.6204
rs72642437	18	45920421	T	C	0.0905396	0.0185051	9.90011e-07	0.003807	456380	6.21775e-05	28.3782
rs62119705	19	2279746	T	C	0.0101454	0.00217592	3.09999e-06	0.658049	456380	4.63223e-05	21.1415
rs2838761	21	46481557	G	A	0.0148075	0.00307066	1.40001e-06	0.130449	456380	4.97427e-05	22.7026
rs117878224	22	18475815	G	A	-0.0455208	0.00966778	2.5e-06	0.011683	456380	4.7852e-05	21.8397
rs139916	22	40721062	A	G	0.0114078	0.00240552	2.1e-06	0.248206	456380	4.85674e-05	22.1662

## Sheet: sTable 4
sTable 4	Instrument SNPs for PM2.5
SNP	Chr	Position	Effect_allele	Other_allele	beta	se	pval	eaf	Sample_size	R2	F
rs12133063	1	91214714	A	C	0.0104397	0.00226473	4e-06	0.347049	423796	4.93944e-05	20.9341
rs487230	1	55541174	G	A	-0.0116357	0.00251245	3.59998e-06	0.759827	423796	4.94144e-05	20.9426
rs7514956	1	74019696	C	A	-0.0129805	0.00276012	2.59998e-06	0.186948	423796	5.12215e-05	21.7085
rs7573056	2	58229428	C	A	-0.0114094	0.00217008	1.5e-07	0.441655	423796	6.42009e-05	27.2097
rs6749467	2	343517	A	G	-0.0123919	0.00218282	1.40001e-08	0.465814	423796	7.64207e-05	32.3891
rs6432776	2	164785611	C	T	0.0114362	0.00238615	1.6e-06	0.71603	423796	5.3186e-05	22.5411
rs13429081	2	185963522	T	A	0.0136465	0.00277736	8.9e-07	0.185096	423796	5.61793e-05	23.8098
rs62180462	2	200815608	A	G	-0.0351148	0.00762753	4.20001e-06	0.021377	423796	5.15908e-05	21.865
rs13035717	2	181688436	T	A	-0.0130553	0.00284989	4.60002e-06	0.172585	423796	4.86777e-05	20.6303
rs4854523	2	69051853	G	A	0.0134447	0.0028931	3.40001e-06	0.171589	423796	5.13887e-05	21.7793
rs6547952	2	22045642	G	T	-0.0110872	0.00228323	1.2e-06	0.645782	423796	5.62381e-05	23.8347
rs987204	3	94242461	A	G	0.0102987	0.00216741	2e-06	0.437758	423796	5.22098e-05	22.1274
rs80123875	3	148486829	T	G	-0.0187398	0.00386726	1.29999e-06	0.092425	423796	5.89158e-05	24.9696
rs1318845	4	153001662	C	T	-0.0139685	0.0026994	2.30001e-07	0.201776	423796	6.28527e-05	26.6383
rs72808024	5	164479164	C	A	-0.0160909	0.00302016	9.90011e-08	0.149235	423796	6.57462e-05	27.8647
rs58824859	5	137976541	C	A	0.0120084	0.00230502	1.89998e-07	0.364496	423796	6.68054e-05	28.3136
rs1372504	5	103749428	A	G	0.0122914	0.00221931	3.09999e-08	0.374311	423796	7.07659e-05	29.9923
rs62368672	5	80861930	C	T	-0.0181174	0.00392946	4e-06	0.082788	423796	4.98493e-05	21.1269
rs27152	5	153734582	T	C	-0.0107288	0.00230502	3.2e-06	0.665119	423796	5.12769e-05	21.732
rs56068671	6	50597378	T	G	-0.0181851	0.00392582	3.59998e-06	0.083179	423796	5.04382e-05	21.3765
rs12203592	6	396321	T	C	0.0216661	0.00259111	6.20012e-17	0.212894	423796	0.000157322	66.6824
rs77255816	6	20833602	T	C	0.0313937	0.00572778	4.20001e-08	0.036507	423796	6.9333e-05	29.3849
rs9260734	6	29932666	A	G	0.0139827	0.0029999	3.09999e-06	0.151287	423796	5.02082e-05	21.279
rs7776279	6	163999770	A	G	0.0109471	0.00238522	4.39997e-06	0.71427	423796	4.89155e-05	20.7311
rs114708313	6	31329004	T	A	0.024558	0.00447797	4.20001e-08	0.06585	423796	7.41973e-05	31.4467
rs17657881	7	17757841	C	T	-0.0371072	0.00804635	4e-06	0.018141	423796	4.9052e-05	20.789
rs1182891	7	75245569	T	G	0.0127384	0.0027732	4.39997e-06	0.187616	423796	4.94642e-05	20.9637
rs6960011	7	90302199	G	A	-0.0105236	0.00227496	3.69999e-06	0.339919	423796	4.96971e-05	21.0624
rs2141531	7	9253413	G	T	-0.0114166	0.00235647	1.29999e-06	0.298539	423796	5.45894e-05	23.1359
rs62484669	7	104872861	A	G	0.0178158	0.00362056	8.60003e-07	0.097718	423796	5.59703e-05	23.7212
rs17070492	8	2420855	G	C	0.0168879	0.00361675	2.99999e-06	0.099531	423796	5.11221e-05	21.6663
rs116925111	8	93266536	G	T	0.0533208	0.0108609	9.09997e-07	0.010465	423796	5.88835e-05	24.9559
rs77205736	8	10153460	T	C	0.0135219	0.00241312	2.1e-08	0.273909	423796	7.27282e-05	30.824
rs1217106	8	64567670	G	A	0.012725	0.00262039	1.2e-06	0.781731	423796	5.5258e-05	23.4193
rs9644485	8	138230163	C	T	0.00986771	0.00215925	4.90004e-06	0.478622	423796	4.85968e-05	20.5961
rs78230389	8	35010055	G	A	-0.0467891	0.00948467	8.09991e-07	0.013105	423796	5.66275e-05	23.9998
rs10961167	9	13603291	A	G	-0.0193433	0.00406633	2e-06	0.085011	423796	5.82079e-05	24.6696
rs1537371	9	22099568	A	C	0.0123705	0.00214859	8.50002e-09	0.500143	423796	7.65146e-05	32.4289
rs78546077	10	48642432	C	T	-0.0317179	0.00692319	4.60002e-06	0.026758	423796	5.23978e-05	22.2071
rs35703574	11	61439682	A	G	-0.0246758	0.00534513	3.89996e-06	0.049304	423796	5.70816e-05	24.1922
rs11042316	11	2051631	A	G	-0.0130416	0.00249815	1.79999e-07	0.257614	423796	6.50565e-05	27.5724
rs11610713	12	107938815	T	A	0.0379698	0.00806561	2.5e-06	0.018654	423796	5.27838e-05	22.3706
rs12812511	12	62341242	G	A	0.0111409	0.00239094	3.2e-06	0.287274	423796	5.08264e-05	21.541
rs78539764	12	12490981	C	T	-0.0335181	0.0065901	3.69999e-07	0.027757	423796	6.06368e-05	25.6991
rs72655898	13	112082676	G	A	-0.0113177	0.00239801	2.39999e-06	0.286053	423796	5.23189e-05	22.1736
rs78467598	14	24141160	G	C	-0.0380022	0.00768566	7.59994e-07	0.023215	423796	6.54961e-05	27.7587
rs17103928	14	76507299	A	C	-0.0139275	0.00300906	3.69999e-06	0.151277	423796	4.98098e-05	21.1102
rs718059	14	34234984	A	G	-0.0135133	0.00294347	4.39997e-06	0.166699	423796	5.07327e-05	21.5013
rs72700006	14	104709808	C	T	0.02003	0.00424579	2.39999e-06	0.074366	423796	5.52339e-05	23.4091
rs11855821	15	78008843	A	G	-0.0126249	0.00243151	2.1e-07	0.283075	423796	6.46936e-05	27.4185
rs16957755	16	82610053	C	T	0.0216856	0.00438434	7.59994e-07	0.064265	423796	5.65588e-05	23.9706
rs2292156	16	49765133	T	G	0.0146809	0.0028777	3.40001e-07	0.167529	423796	6.01166e-05	25.4786
rs8614	17	27588806	A	C	0.0130804	0.00278984	2.80001e-06	0.182153	423796	5.09777e-05	21.6052
rs17183854	18	3100049	G	T	-0.0434289	0.00942022	4e-06	0.013488	423796	5.01924e-05	21.2723
rs72642437	18	45920421	T	C	0.113396	0.019135	3.09999e-09	0.003862	423796	9.89367e-05	41.9329
rs62119705	19	2279746	T	C	0.0111347	0.00226543	8.9e-07	0.657728	423796	5.58219e-05	23.6583
rs6134106	20	11007208	A	C	0.0544302	0.011897	4.79999e-06	0.008242	423796	4.84338e-05	20.5269
rs117878224	22	18475815	G	A	-0.0480395	0.0100662	1.79999e-06	0.011699	423796	5.3366e-05	22.6174

## Sheet: sTable 5
sTable 5	Instrument SNPs for PM10
SNP	Chr	Position	Effect_allele	Other_allele	beta	se	pval	eaf	Sample_size	R2	F
rs74756519	1	115028382	C	T	-0.0494714	0.0105999	3.09999e-06	0.010542	423796	5.10574e-05	21.6389
rs2745979	1	208018219	C	G	-0.0110589	0.00238584	3.59998e-06	0.291227	423796	5.04885e-05	21.3978
rs149752881	2	33098355	C	T	-0.0287918	0.00611452	2.5e-06	0.032879	423796	5.2719e-05	22.3432
rs72819562	5	164643843	T	C	-0.0127818	0.00276984	3.89996e-06	0.190704	423796	5.04291e-05	21.3726
rs35665267	5	51178554	T	C	-0.035513	0.00766936	3.59998e-06	0.020331	423796	5.02392e-05	21.2921
rs61447184	5	101445992	T	C	-0.0258626	0.00554552	3.09999e-06	0.040057	423796	5.14397e-05	21.8009
rs117671171	6	159246615	T	C	-0.0420185	0.008321	4.39997e-07	0.017318	423796	6.00927e-05	25.4685
rs12203592	6	396321	T	C	0.0132343	0.00261169	4e-07	0.212894	423796	5.86987e-05	24.8776
rs12192953	6	94818099	T	C	-0.0387119	0.00738282	1.6e-07	0.023291	423796	6.81824e-05	28.8973
rs57048268	7	151623218	C	A	-0.0124891	0.00235748	1.2e-07	0.311303	423796	6.68812e-05	28.3457
rs145045547	8	342124	G	A	-0.0200821	0.0043472	3.79997e-06	0.069722	423796	5.23156e-05	22.1722
rs73201440	8	11512667	G	A	0.0417032	0.00876048	1.89998e-06	0.017923	423796	6.12245e-05	25.9481
rs117122280	9	133311860	T	C	0.0388327	0.00836887	3.50002e-06	0.01703	423796	5.04871e-05	21.3972
rs10961167	9	13603291	A	G	-0.0195322	0.00409857	1.89998e-06	0.085011	423796	5.93504e-05	25.1538
rs150993762	10	64836267	T	C	-0.028982	0.00629425	4.09996e-06	0.032703	423796	5.31415e-05	22.5223
rs12571175	10	127771554	G	T	0.0118316	0.00253557	3.09999e-06	0.241258	423796	5.12499e-05	21.7205
rs1039952	11	97640999	C	G	-0.0103076	0.00217938	2.19999e-06	0.509045	423796	5.31059e-05	22.5072
rs149130673	11	83722884	C	T	-0.0581919	0.0117759	7.69999e-07	0.010194	423796	6.8336e-05	28.9624
rs10846277	12	16211780	G	A	-0.0162463	0.00340904	1.89998e-06	0.114428	423796	5.34928e-05	22.6711
rs79037220	13	50507971	A	G	-0.032334	0.00646144	5.60003e-07	0.028942	423796	5.87655e-05	24.9059
rs2812230	13	51264767	C	T	0.0460816	0.0100244	4.30002e-06	0.011858	423796	4.97641e-05	21.0908
rs11621531	14	103577789	A	G	-0.0217207	0.00447256	1.2e-06	0.063928	423796	5.64648e-05	23.9308
rs80230137	14	48380718	G	A	0.0420186	0.00823522	3.40001e-07	0.017845	423796	6.18885e-05	26.2296
rs34776465	15	57656713	A	G	0.027384	0.00578149	2.19999e-06	0.036362	423796	5.25515e-05	22.2722
rs8034347	15	68925781	A	G	-0.0164801	0.00350209	2.5e-06	0.109299	423796	5.28808e-05	22.4117
rs7505177	18	75220892	T	G	-0.0107374	0.00220019	1.09999e-06	0.419106	423796	5.6137e-05	23.7919
rs218514	18	1469513	T	C	-0.0120578	0.00262368	4.30002e-06	0.230187	423796	5.15267e-05	21.8378
rs62119705	19	2279746	T	C	0.0105209	0.00228303	4.09996e-06	0.657728	423796	4.98372e-05	21.1218
rs4815138	20	286487	A	G	0.0117626	0.0022683	2.19999e-07	0.377409	423796	6.50207e-05	27.5572

## Sheet: sTable 6
sTable 6	Results for TSMRs
Exposure	Outcome	Method	nsnp	Beta	SE	OR	LCI	UCI	pval
NO2	AA	Inverse variance weighted	81	0.045077	0.33657	1.04611	0.540857	2.02335	0.893458
	AS	Inverse variance weighted	80	-0.552675	0.529919	0.575408	0.203657	1.62575	0.296975
	CD	Inverse variance weighted	82	0.0816575	0.276362	1.08508	0.631276	1.86512	0.767633
	CeD	Inverse variance weighted	32	-0.182227	0.634917	0.833412	0.240108	2.89276	0.774105
	Hyperthyroidism	Inverse variance weighted	81	-0.2025	0.436502	0.816686	0.347134	1.92138	0.642707
	Hypothyroidism	Inverse variance weighted	80	0.317122	0.0955845	1.37317	1.13857	1.6561	0.000907587
	IBS	Inverse variance weighted	81	0.201962	0.216806	1.2238	0.800133	1.8718	0.351578
	MS	Inverse variance weighted	59	0.0313306	0.24484	1.03183	0.63855	1.66732	0.898178
	PSC	Inverse variance weighted	55	-0.49703	0.419631	0.608335	0.267267	1.38465	0.236237
	Psoriasis	Inverse variance weighted	80	0.219886	0.226147	1.24593	0.799825	1.94086	0.330894
	RA	Inverse variance weighted	80	0.440331	0.185477	1.55322	1.07982	2.23416	0.0175944
	SLE	Inverse variance weighted	81	0.687306	0.580377	1.98835	0.637479	6.20184	0.236318
	SS	Inverse variance weighted	81	0.583105	0.397335	1.79159	0.822283	3.90353	0.142229
	T1D	Inverse variance weighted	82	0.149352	0.258561	1.16108	0.699473	1.92732	0.563515
	UC	Inverse variance weighted	79	0.672429	0.334889	1.95899	1.01618	3.77656	0.0446524
NOX	AA	Inverse variance weighted	74	0.428181	0.301617	1.53446	0.8496	2.7714	0.155719
	AS	Inverse variance weighted	72	-0.301456	0.357824	0.73974	0.366854	1.49164	0.399525
	CD	Inverse variance weighted	75	-0.55331	0.307266	0.575043	0.314884	1.05015	0.0717415
	CeD	Inverse variance weighted	23	-1.97233	0.580086	0.139132	0.0446323	0.433718	0.000673699
	Hyperthyroidism	Inverse variance weighted	74	0.090444	0.443438	1.09466	0.459005	2.61061	0.838384
	Hypothyroidism	Inverse variance weighted	72	0.291035	0.0975757	1.33781	1.10493	1.61977	0.0028576
	IBS	Inverse variance weighted	74	-0.212866	0.213408	0.808265	0.531982	1.22803	0.318542
	MS	Inverse variance weighted	56	-0.34116	0.263509	0.710945	0.424163	1.19162	0.19543
	PSC	Inverse variance weighted	46	-0.390132	0.454499	0.676968	0.277773	1.64985	0.390684
	Psoriasis	Inverse variance weighted	73	0.10751	0.245506	1.1135	0.688196	1.80165	0.66145
	RA	Inverse variance weighted	74	0.541073	0.222367	1.71785	1.11097	2.65624	0.014964
	SLE	Inverse variance weighted	74	1.59315	0.589595	4.91923	1.5489	15.6232	0.00689008
	SS	Inverse variance weighted	74	0.882038	0.432094	2.41582	1.03576	5.63468	0.0412198
	T1D	Inverse variance weighted	75	-0.111719	0.281655	0.894296	0.514911	1.55321	0.691625
	UC	Inverse variance weighted	74	0.808015	0.322633	2.24345	1.19203	4.22228	0.0122645
PM10	AA	Inverse variance weighted	28	0.502306	0.671757	1.65253	0.442932	6.16538	0.454611
	AS	Inverse variance weighted	28	0.739871	0.51116	2.09566	0.769509	5.70729	0.147775
	CD	Inverse variance weighted	28	-0.382286	0.465723	0.6823	0.27387	1.69983	0.411735
	CeD	Inverse variance weighted	3	-3.79888	3.15984	0.0223959	4.57572e-05	10.9617	0.229271
	Hyperthyroidism	Inverse variance weighted	28	0.021271	0.930673	1.0215	0.164829	6.33057	0.981766
	Hypothyroidism	Inverse variance weighted	28	0.164965	0.164613	1.17935	0.854126	1.62842	0.316276
	IBS	Inverse variance weighted	28	0.0265986	0.4101	1.02696	0.459693	2.29422	0.948286
	MS	Inverse variance weighted	16	-0.088162	0.502293	0.915613	0.342099	2.4506	0.860672
	PSC	Inverse variance weighted	14	-0.841222	0.834752	0.431183	0.0839667	2.2142	0.313574
	Psoriasis	Inverse variance weighted	28	-0.528074	0.425274	0.58974	0.256247	1.35725	0.214338
	RA	Inverse variance weighted	28	0.585946	0.362536	1.79669	0.882829	3.65653	0.106042
	SLE	Inverse variance weighted	28	0.71852	1.16796	2.05139	0.207903	20.2413	0.538428
	SS	Inverse variance weighted	28	0.984727	0.871586	2.67708	0.485012	14.7765	0.258556
	T1D	Inverse variance weighted	28	-0.479624	0.440787	0.619016	0.260914	1.46861	0.276547
	UC	Inverse variance weighted	28	-0.0407764	0.586137	0.960044	0.304342	3.02845	0.944537
PM2.5	AA	Inverse variance weighted	55	0.679368	0.33413	1.97263	1.02478	3.79719	0.0420276
	AS	Inverse variance weighted	54	-0.21012	0.445712	0.810487	0.338336	1.94153	0.637337
	CD	Inverse variance weighted	57	0.166429	0.272141	1.18108	0.692832	2.0134	0.540833
	CeD	Inverse variance weighted	18	-1.76635	0.598711	0.170956	0.052875	0.552735	0.00317511
	Hyperthyroidism	Inverse variance weighted	55	0.459765	0.486877	1.5837	0.609868	4.11255	0.345008
	Hypothyroidism	Inverse variance weighted	54	0.266655	0.122408	1.30559	1.0271	1.6596	0.0293756
	IBS	Inverse variance weighted	55	-0.0491314	0.248441	0.952056	0.58504	1.54931	0.843234
	MS	Inverse variance weighted	41	-0.410924	0.311745	0.663037	0.359894	1.22152	0.187456
	PSC	Inverse variance weighted	37	-0.17447	0.546366	0.839902	0.287841	2.45078	0.749478
	Psoriasis	Inverse variance weighted	54	0.0320385	0.310954	1.03256	0.561338	1.89934	0.917937
	RA	Inverse variance weighted	55	0.279728	0.207005	1.32277	0.881613	1.98468	0.176596
	SLE	Inverse variance weighted	55	1.03544	0.6562	2.81635	0.778249	10.1919	0.11458
	SS	Inverse variance weighted	55	0.591399	0.421301	1.80651	0.791083	4.12535	0.160396
	T1D	Inverse variance weighted	56	0.180887	0.294526	1.19828	0.672748	2.13434	0.539109
	UC	Inverse variance weighted	55	0.956585	0.347831	2.60279	1.31632	5.14659	0.00595692
NOX	AA	Weighted median	74	0.542585	0.476176	1.72045	0.67657	4.37493	0.25451
	AS	Weighted median	73	-0.454685	0.566859	0.634648	0.208936	1.92776	0.422488
	CD	Weighted median	75	-0.576915	0.409535	0.561628	0.251678	1.25329	0.158922
	CeD	Weighted median	23	-1.68344	0.718379	0.185734	0.0454355	0.759256	0.0191096
	Hyperthyroidism	Weighted median	74	-0.0646261	0.705047	0.937418	0.235388	3.7332	0.926967
	Hypothyroidism	Weighted median	71	0.233781	0.146223	1.26337	0.948555	1.68266	0.109864
	IBS	Weighted median	74	-0.128859	0.345877	0.879098	0.446294	1.73162	0.709478
	MS	Weighted median	56	-0.415254	0.338772	0.660173	0.339851	1.28241	0.220288
	PSC	Weighted median	46	-0.0352187	0.660285	0.965394	0.264642	3.52168	0.957462
	Psoriasis	Weighted median	73	0.0410178	0.366205	1.04187	0.508269	2.13567	0.910817
	RA	Weighted median	74	0.748472	0.318881	2.11377	1.13141	3.94906	0.0189161
	SLE	Weighted median	74	2.344	0.953911	10.4229	1.60695	67.604	0.0140003
	SS	Weighted median	74	1.31576	0.689224	3.72757	0.965486	14.3915	0.0562571
	T1D	Weighted median	75	0.118112	0.385756	1.12537	0.528364	2.39694	0.759465
	UC	Weighted median	74	1.41332	0.474182	4.10958	1.62243	10.4095	0.00287735
NO2	AA	Weighted median	81	0.313251	0.473586	1.36786	0.540653	3.46073	0.508328
	AS	Weighted median	80	-0.468507	0.575536	0.625936	0.202593	1.93391	0.415624
	CD	Weighted median	82	-0.174451	0.438745	0.839918	0.355442	1.98474	0.690915
	CeD	Weighted median	32	-0.627165	0.704794	0.534104	0.134182	2.12598	0.373544
	Hyperthyroidism	Weighted median	81	-0.0506966	0.712213	0.950567	0.235361	3.83911	0.943253
	Hypothyroidism	Weighted median	79	0.239924	0.129734	1.27115	0.985749	1.63919	0.0644054
	IBS	Weighted median	81	-0.0848157	0.355112	0.918682	0.458023	1.84265	0.811228
	MS	Weighted median	59	-0.232875	0.327179	0.792253	0.417219	1.5044	0.476609
	PSC	Weighted median	55	-0.469804	0.581512	0.625125	0.199974	1.95416	0.419148
	Psoriasis	Weighted median	80	0.0961727	0.388836	1.10095	0.513788	2.35912	0.804649
	RA	Weighted median	80	0.725875	0.324765	2.06654	1.09345	3.90562	0.0254124
	SLE	Weighted median	81	1.74799	1.01068	5.74306	0.792196	41.6346	0.0837167
	SS	Weighted median	81	1.23102	0.746838	3.42471	0.792322	14.8028	0.0992904
	T1D	Weighted median	82	0.563092	0.358258	1.75609	0.870146	3.54408	0.116009
	UC	Weighted median	79	1.62893	0.471537	5.09844	2.02329	12.8475	0.000551266
PM10	AA	Weighted median	28	0.400903	0.86171	1.49317	0.275809	8.08373	0.641758
	AS	Weighted median	28	1.21946	0.97464	3.38536	0.501158	22.8684	0.210865
	CD	Weighted median	28	-0.494782	0.637765	0.609704	0.17468	2.12812	0.437863
	CeD	Weighted median	3	-1.56071	1.95565	0.209986	0.0045447	9.70233	0.42484
	Hyperthyroidism	Weighted median	28	-0.26858	1.29862	0.764464	0.0599726	9.74454	0.83615
	Hypothyroidism	Weighted median	28	0.0108674	0.216247	1.01093	0.661677	1.54452	0.95992
	IBS	Weighted median	28	-0.162995	0.606476	0.849596	0.258803	2.78904	0.788116
	MS	Weighted median	16	-0.541658	0.706149	0.581783	0.145772	2.32192	0.443047
	PSC	Weighted median	14	-0.538828	1.15577	0.583431	0.0605595	5.62079	0.641066
	Psoriasis	Weighted median	28	-0.455833	0.598139	0.63392	0.196285	2.0473	0.44601
	RA	Weighted median	28	0.544696	0.477249	1.72408	0.676575	4.3934	0.253735
	SLE	Weighted median	28	-0.790067	1.64946	0.453815	0.017899	11.5061	0.631949
	SS	Weighted median	28	-0.53709	1.16075	0.584447	0.0600747	5.68588	0.643573
	T1D	Weighted median	28	-0.621859	0.593536	0.536945	0.167765	1.71853	0.294768
	UC	Weighted median	28	-0.292302	0.816389	0.746543	0.150706	3.69811	0.720311
PM2.5	AA	Weighted median	55	0.927049	0.572404	2.52704	0.822947	7.75983	0.105325
	AS	Weighted median	55	-0.330846	0.668338	0.718316	0.193827	2.66205	0.62058
	CD	Weighted median	57	-0.0787187	0.483981	0.9243	0.357964	2.38663	0.870795
	CeD	Weighted median	18	-1.4167	0.786661	0.242512	0.0518936	1.13332	0.0717173
	Hyperthyroidism	Weighted median	55	0.654589	0.815044	1.92435	0.389497	9.50745	0.421898
	Hypothyroidism	Weighted median	53	0.368652	0.136286	1.44578	1.10686	1.88848	0.00683085
	IBS	Weighted median	55	-0.0607257	0.386228	0.941081	0.441432	2.00628	0.875065
	MS	Weighted median	41	-0.628509	0.382587	0.533386	0.251986	1.12903	0.100427
	PSC	Weighted median	37	-0.0492179	0.701281	0.951974	0.240814	3.76329	0.944048
	Psoriasis	Weighted median	54	0.0914187	0.420474	1.09573	0.480605	2.49814	0.827882
	RA	Weighted median	55	0.536345	0.336315	1.70975	0.884412	3.30528	0.110763
	SLE	Weighted median	55	2.49168	1.00344	12.0815	1.69035	86.3505	0.013023
	SS	Weighted median	55	0.961822	0.729864	2.61646	0.625808	10.9392	0.187567
	T1D	Weighted median	56	0.15453	0.432584	1.16711	0.499906	2.7248	0.720923
	UC	Weighted median	55	1.31908	0.598166	3.73998	1.15798	12.0792	0.0274395
NOX	AA	MR Egger	74	0.540024	0.535557	1.71605	0.600696	4.90236	0.316667
	AS	MR Egger	73	-0.289897	0.633317	0.748341	0.216276	2.58935	0.648534
	CD	MR Egger	75	-0.885957	0.709619	0.412319	0.102611	1.65681	0.215839
	CeD	MR Egger	23	-1.87167	3.07427	0.153866	0.00037177	63.681	0.549174
	Hyperthyroidism	MR Egger	74	-0.327161	0.790932	0.720967	0.152989	3.39759	0.680367
	Hypothyroidism	MR Egger	71	0.282223	0.157554	1.32607	0.973769	1.80584	0.077633
	IBS	MR Egger	74	-0.214648	0.382116	0.806825	0.381519	1.70625	0.57604
	MS	MR Egger	56	-2.03521	0.97935	0.130653	0.0191637	0.890754	0.0424652
	PSC	MR Egger	46	0.261281	1.46073	1.29859	0.0741438	22.7442	0.858861
	Psoriasis	MR Egger	73	0.000542772	0.437308	1.00054	0.424612	2.35765	0.999013
	RA	MR Egger	74	0.775522	0.349976	2.17172	1.0937	4.31231	0.0298578
	SLE	MR Egger	74	2.90691	1.05494	18.3001	2.31456	144.69	0.00741717
	SS	MR Egger	74	1.46186	0.681899	4.31397	1.13353	16.418	0.0354263
	T1D	MR Egger	75	-0.0916303	0.784246	0.912442	0.196174	4.24394	0.907309
	UC	MR Egger	74	1.28657	0.570738	3.62035	1.18285	11.0808	0.0272261
NO2	AA	MR Egger	81	0.414215	0.621504	1.51318	0.447565	5.11595	0.507051
	AS	MR Egger	80	-0.698998	0.705766	0.497083	0.124643	1.98239	0.325036
	CD	MR Egger	82	-0.320798	0.667067	0.72557	0.196273	2.68225	0.631895
	CeD	MR Egger	32	-4.25432	2.80831	0.0142028	5.77951e-05	3.49026	0.140264
	Hyperthyroidism	MR Egger	81	-0.146156	0.813389	0.864023	0.175451	4.25497	0.857858
	Hypothyroidism	MR Egger	79	0.354856	0.159897	1.42598	1.04233	1.95083	0.0294117
	IBS	MR Egger	81	0.0719429	0.404962	1.07459	0.485885	2.3766	0.85945
	MS	MR Egger	59	-0.966784	0.97082	0.380304	0.0567222	2.54982	0.323535
	PSC	MR Egger	55	-0.442006	1.36736	0.642745	0.0440672	9.37482	0.747775
	Psoriasis	MR Egger	80	0.116677	0.420928	1.12376	0.49246	2.56433	0.782367
	RA	MR Egger	80	0.880801	0.338955	2.41283	1.24166	4.68869	0.0111888
	SLE	MR Egger	81	2.4039	1.08503	11.0663	1.3195	92.8098	0.029603
	SS	MR Egger	81	1.60195	0.729443	4.9627	1.18797	20.7316	0.0310156
	T1D	MR Egger	82	0.969255	0.711396	2.63598	0.653717	10.6291	0.176873
	UC	MR Egger	79	0.918158	0.618367	2.50467	0.745394	8.41619	0.141677
PM10	AA	MR Egger	28	1.56908	1.40962	4.80224	0.303077	76.0913	0.27584
	AS	MR Egger	28	0.791433	1.47847	2.20656	0.12168	40.0139	0.596987
	CD	MR Egger	28	-0.0184528	0.996192	0.981716	0.139319	6.9177	0.985363
	CeD	MR Egger	3	-26.5686	41.599	2.89333e-12	1.12617e-47	7.43349e+23	0.638159
	Hyperthyroidism	MR Egger	28	-0.322994	1.97884	0.723978	0.0149727	35.0067	0.871604
	Hypothyroidism	MR Egger	28	0.547773	0.33945	1.7294	0.889097	3.36388	0.118664
	IBS	MR Egger	28	0.231128	0.856346	1.26002	0.235202	6.75016	0.789367
	MS	MR Egger	16	-1.39599	1.73568	0.247587	0.00824682	7.43309	0.434674
	PSC	MR Egger	14	-0.343505	1.6764	0.70928	0.0265363	18.9581	0.841079
	Psoriasis	MR Egger	28	-1.45804	0.887311	0.232692	0.0408778	1.32458	0.11238
	RA	MR Egger	28	1.01908	0.757337	2.77064	0.627946	12.2247	0.190047
	SLE	MR Egger	28	0.907504	2.4467	2.47813	0.0204859	299.773	0.71371
	SS	MR Egger	28	1.64484	1.84894	5.18017	0.138196	194.175	0.381832
	T1D	MR Egger	28	0.136045	0.947633	1.14573	0.178831	7.34049	0.886953
	UC	MR Egger	28	0.126967	1.22422	1.13538	0.103054	12.5089	0.918193
PM2.5	AA	MR Egger	55	0.740299	0.562224	2.09656	0.696519	6.31077	0.193594
	AS	MR Egger	55	-0.408566	0.769678	0.664602	0.147028	3.00417	0.597756
	CD	MR Egger	57	-0.0992373	0.5592	0.905528	0.302622	2.70958	0.859797
	CeD	MR Egger	18	-9.76631	3.47821	5.73513e-05	6.27819e-08	0.0523905	0.0126348
	Hyperthyroidism	MR Egger	55	0.639896	0.821266	1.89628	0.379164	9.48372	0.439352
	Hypothyroidism	MR Egger	53	0.36987	0.180622	1.44755	1.01598	2.06244	0.0457508
	IBS	MR Egger	55	-0.396989	0.417883	0.672341	0.296402	1.5251	0.346424
	MS	MR Egger	41	-0.967448	1.28036	0.380052	0.0309015	4.67419	0.454425
	PSC	MR Egger	37	1.41638	1.51877	4.12216	0.210048	80.8968	0.357426
	Psoriasis	MR Egger	54	0.170866	0.524306	1.18633	0.424529	3.31516	0.745816
	RA	MR Egger	55	0.534596	0.347342	1.70676	0.86399	3.37159	0.129728
	SLE	MR Egger	55	2.97742	1.0981	19.637	2.28221	168.964	0.00901049
	SS	MR Egger	55	0.779449	0.708082	2.18027	0.544225	8.73458	0.275963
	T1D	MR Egger	56	0.832149	0.760533	2.29825	0.517629	10.2041	0.278739
	UC	MR Egger	55	1.37948	0.583629	3.97285	1.26563	12.4709	0.0217956

## Sheet: sTable 7
sTable 7	Statistical power for significant TSMR results
Outcome	Exposure	Sample size (Outcome)	K (Proportion of cases in the study)	OR	R2	Power	NCP	F-statistic
Hypothyrodism	NOX	314995	0.129926	1.34	0.00405522	0.98	15.5	1283.57
Hypothyrodism	NO2	314995	0.129926	1.37	0.00442991	0.99	19.94	1402.61
RA	NOX	218792	0.028927	1.72	0.00405522	0.94	12.57	891.86
SLE	NOX	213683	0.00251775	4.92	0.00405522	1	34.08	871.06
CeD	NOX	15283	0.296604	0.14	0.00405522	1	23.87	63.23
CeD	PM2.5	15283	0.296604	0.17	0.00342493	0.99	17.72	53.52
UC	NOX	212551	0.0105904	2.24	0.00405522	0.96	13.75	866.45
UC	PM2.5	212551	0.0105904	2.6	0.00342493	0.99	19.38	731.47

## Sheet: sTable 8
sTable 8	Heterogeneity analyses for NO2
Outcome	method	Q	Q_df	Q_pval
T1D	MR Egger	74.238	80	0.660522
T1D	Inverse variance weighted	75.7685	81	0.643388
CD	MR Egger	99.6809	80	0.0673631
CD	Inverse variance weighted	100.229	81	0.0725693
CeD	MR Egger	57.3927	30	0.00188232
CeD	Inverse variance weighted	61.6231	31	0.000865216
AA	MR Egger	104.372	77	0.0206597
AA	Inverse variance weighted	105.242	78	0.0216401
MS	MR Egger	66.0482	57	0.192684
MS	Inverse variance weighted	67.356	58	0.187516
UC	MR Egger	104.847	79	0.027507
UC	Inverse variance weighted	105.402	80	0.0300913
SLE	MR Egger	59.6755	79	0.948462
SLE	Inverse variance weighted	63.1816	80	0.916587
RA	MR Egger	81.4428	78	0.372628
RA	Inverse variance weighted	83.9411	79	0.330699
Psoriasis	MR Egger	89.5439	78	0.174892
Psoriasis	Inverse variance weighted	89.6414	79	0.193848
PSC	MR Egger	42.3294	53	0.853033
PSC	Inverse variance weighted	42.3312	54	0.87499
IBS	MR Egger	90.7535	79	0.172387
IBS	Inverse variance weighted	90.9202	80	0.189686
Hyperthyroidism	MR Egger	68.5266	79	0.793751
Hyperthyroidism	Inverse variance weighted	68.5333	80	0.816064
SS	MR Egger	85.4214	79	0.291038
SS	Inverse variance weighted	88.394	80	0.243839
AS	MR Egger	92.044	78	0.132234
AS	Inverse variance weighted	93.5895	79	0.12541
Hypothyroidism	MR Egger	119.759	70	0.000198417
Hypothyroidism	Inverse variance weighted	119.83	71	0.000260882

## Sheet: sTable 9
sTable 9	Pleiotropy analyses for NO2
Outcome	egger_intercept	se	pval
T1D	-0.0123149	0.00995435	0.219657
CD	0.00631262	0.00951607	0.509005
CeD	0.0537904	0.0361725	0.147437
AA	-0.00827624	0.0103308	0.425524
MS	0.0129091	0.0121511	0.292544
UC	-0.00646372	0.00999845	0.519847
SLE	-0.0327273	0.0174782	0.0648423
RA	-0.00854918	0.00552684	0.125948
Psoriasis	0.00197981	0.00679395	0.771513
PSC	-0.000789859	0.0186814	0.966434
IBS	0.00249656	0.00655337	0.704257
Hyperthyroidism	-0.00107831	0.013135	0.934779
SS	-0.0195814	0.0118099	0.101273
AS	0.0131623	0.011501	0.255938
Hypothyroidism	-0.000588456	0.00288693	0.839074

[truncated: 15 more sheets: sTable 10, sTable 11, sTable 12, sTable 13, sTable 14, sTable 15, sTable 16, sTable 17, sTable 18, sTable 19, sTable 20, sTable 21, sTable 22, sTable 23, sTable 24]
